# Supplementary material for: Artificial Intelligence for Prediction and Detection of Atrial Fibrillation from Sinus-Rhythm Electrocardiograms and Ambulatory Monitoring
Source: Biomedicines. 2026 May 7;14(5):1058. doi: 10.3390/biomedicines14051058 (PMC13204813; doi:10.3390/biomedicines14051058)
Supplement: Supplementary file 1 [file biomedicines-14-01058-s001.zip]

Archive with 1 entries (1 files):
- biomedicines-4298205-supplementary.pdf
